# Supplementary material for: Research on the temporal evolution track and influence of green development from 2010 to 2019
Source: PLoS One. 2022 Nov 14;17(11):e0263482. doi: 10.1371/journal.pone.0263482 (PMC9662733; doi:10.1371/journal.pone.0263482)
Supplement: S1 File — (ZIP) [file pone.0263482.s001.zip]

Archive with 1 entries (1 files):
- Minimal Data.xlsx
