# Supplementary material for: Research on the temporal evolution track and influence of green development from 2010 to 2019
Source: PLoS One. 2022 Nov 14;17(11):e0263482. doi: 10.1371/journal.pone.0263482 (PMC9662733; doi:10.1371/journal.pone.0263482)
Supplement: S1 File — (ZIP) [file pone.0263482.s001.zip › Minimal Data.xlsx]

## Sheet: Green Wealth
Year coefficient	Annual afforestation area	Green coverage of urban area	Arable land per capita	SO2 emissions*	Industrial effluent discharge*	Consumption of N/P/K chemical fertilizers*	COD emissions *
2010	1	0	1	0.995236	0.564966	1	0.615213
2011	0.354964	0.685039	0.916667	0.483087	1	0.743654	0.596364
2012	0.462004	0.765354	0.430556	0	0.0637616	0.592034	0.0463975
2013	0	0.774803	0.361111	0.333492	0	0.53215	0.0463975
2014	0.411978	0.777953	0.319444	0.315626	0.0467585	0.401879	0
2015	0.249489	0.779528	0.263889	0.2606	0.208713	0.238056	0.416462
2016	0.176185	0.513386	0.180556	0.260838	0.022206	0	0.682133
2017	0.0930439	0.811024	0.0416667	0.517389	0.18825	0.0212545	1
2018	0.0986381	0.981102	0	0.761315	0.247497	0.339472	0.972117
2019	0.354107	1	0.402778	1	0.340644	0.471666	0.94981
* is the Negative Indicator.

## Sheet: Green Increase
Year coefficient	GDP per capita	Energy consumption *	Annual output value of primary industry	Land productivity	Annual output value of secondary industry	Annual output value of tertiary industry	Gross tourism revenue	The proportion of consumption residential energy *
2010	0	1	0	0	0	0	0	0.735099
2011	0.0725765	0.82159	0.0988387	0.0941704	0.0936441	0.0625881	0.0100325	1
2012	0.158911	0.590222	0.219523	0.188341	0.167195	0.143781	0.0193554	0.652318
2013	0.238864	0.724268	0.337465	0.2713	0.215576	0.236339	0.0295909	0.700883
2014	0.326953	0.488521	0.417719	0.372197	0.298308	0.328774	0.036269	0.567329
2015	0.404594	0.452454	0.454242	0.459641	0.373801	0.421227	0.0434732	0.0209713
2016	0.498345	0.253342	0.53926	0.569507	0.463711	0.522033	0.0631212	0.089404
2017	0.601029	0.143323	0.603388	0.686099	0.592412	0.617109	0.565235	0.0860927
2018	0.695019	0.0351619	0.717131	0.795964	0.733422	0.668234	0.77263	0.0441501
2019	1	0	1	1	1	1	1	0
* is the Negative Indicator.

## Sheet: Green Welfare
Year coefficient	Regional population	Students enrollment	Annual per capita disposable income of urban residents	Number of buses	Rural per capita net income	Per capita share of public green space	Urban green land rate	Electricity for rural use *	Effective irrigation area	Urban population
2010	0	1	0	0.0289855	0	0	1	1	0	0.0813008
2011	0.0650307	0.901512	0.0652052	0.0289855	0.0779247	0.0880952	0.0913655	0.908796	0.0295815	0
2012	0.590184	0.4592	0.17193	0.0289855	0.15872	0.309524	0.278112	0.688711	0.347042	0.227642
2013	0.66135	0	0.278815	0.0289855	0.260433	0.309524	0.278112	0.614437	0.381674	0.398374
2014	0.721472	0.0784366	0.446097	0.0289855	0.426228	0.761905	0.136546	0.509617	0.479798	0.520325
2015	0.782822	0.229359	0.54188	0.0289855	0.533067	0.785714	0.156627	0.420935	0.696248	0.691057
2016	0.855215	0.219011	0.649888	0	0.64616	0.738095	0	0.297817	0.858586	0.829268
2017	0.928834	0.28056	0.763346	1	0.748488	0.82381	0.231928	0.0760752	0.926407	0.95122
2018	0.986503	0.404407	0.878968	0.594203	0.85707	0.904762	0.623494	0.11224	0.963925	1
2019	1	0.52166	1	0.456522	1	1	0.660643	0	1	0.878049
* is the Negative Indicator.
